# Supplementary material for: ACAT1/SOAT1 Blockade Suppresses LPS-Mediated Neuroinflammation by Modulating the Fate of Toll-like Receptor 4 in Microglia
Source: Int J Mol Sci. 2023 Mar 15;24(6):5616. doi: 10.3390/ijms24065616 (PMC10053317; doi:10.3390/ijms24065616)
Supplement: Supplementary file 1 [file ijms-24-05616-s001.zip]

Archive with 1 entries (1 files):
- ijms-2244702-supplementary.pdf
